# Supplementary material for: Development of a Nomogram to Predict the Outcome for Patients with Soft Tissue Sarcoma
Source: Vet Sci. 2023 Mar 29;10(4):266. doi: 10.3390/vetsci10040266 (PMC10146366; doi:10.3390/vetsci10040266)
Supplement: Supplementary file 1 [file vetsci-10-00266-s001.zip]

Archive with 4 entries (4 files):
- File S1. Clinical_train.csv
- File S2. Clinical_valid.csv
- File S3. IHC_test.csv
- Supplementary Materiak.pdf
