# Supplementary material for: Development of a Nomogram to Predict the Outcome for Patients with Soft Tissue Sarcoma
Source: Vet Sci. 2023 Mar 29;10(4):266. doi: 10.3390/vetsci10040266 (PMC10146366; doi:10.3390/vetsci10040266)
Supplement: Supplementary file 1 [file vetsci-10-00266-s001.zip › File S1. Clinical_train.csv]

Case_no	DFI	SurvivalTime	CENSR	CENSS	Sizenew	Palpnew	Resection	Differentiation	Mitoticrate	Necrosis	Grade	Diagnosis
46720	1666	1666	0	0	3	0	1	2	1	0	1	1
31755	509	939	1	1	3	1	1	1	2	1	2	1
33256	123	123	0	0	2	1	1	2	3	1	3	1
33283	2085	2085	0	0	3	1	1	1	2	0	1	1
34635	689	689	0	0	2	0	1	1	1	0	1	1
35232	863	863	0	0	3	1	1	2	1	0	1	1
35515	417	417	0	0	2	0	1	1	1	0	1	1
35569	1170	1170	0	0	2	0	1	1	1	0	1	1
35785	127	127	0	0	2	0	1	1	1	0	1	1
36043	1900	1900	0	0	2	1	0	1	1	0	1	1
36138	260	1655	1	0	2	0	1	1	1	0	1	1
36913	472	472	0	0	3	1	1	1	1	1	1	1
37016	578	578	0	0	2	0	1	1	1	0	1	0
37280	2095	2095	0	0	2	0	1	3	3	1	3	1
37391	216	216	0	0	2	1	1	1	1	0	1	1
37533	256	256	0	0	1	0	1	1	1	0	1	1
37841	350	350	0	0	2	1	1	1	1	0	1	0
38258	160	160	0	1	3	1	1	2	1	1	2	1
38828	175	175	0	0	3	1	1	2	1	0	1	1
39717	144	148	1	1	3	1	1	1	3	2	3	1
40340	629	629	0	0	2	0	1	2	1	0	1	0
40393	377	377	0	0	2	1	1	1	1	0	1	1
40854	616	616	1	1	3	1	1	2	1	1	2	1
42278	1311	1311	0	0	2	0	1	1	1	0	1	1
42539	823	823	0	0	2	1	1	3	1	0	2	1
42565	564	805	1	1	2	1	1	1	1	0	1	1
44037	1485	1485	0	0	2	0	1	1	1	1	1	1
44139	275	275	0	1	3	0	0	3	2	1	3	1
44185	220	557	1	0	3	1	1	1	1	0	1	1
44486	455	455	0	1	3	1	1	1	1	0	1	1
44631	908	908	0	0	2	0	1	1	1	0	1	1
45198	421	421	0	0	3	0	1	2	1	1	2	1
45217	1837	1837	0	0	2	0	1	1	1	0	1	1
46017	1070	1070	0	0	3	0	1	1	2	0	1	1
46048	354	354	0	0	2	0	1	1	1	0	1	1
46270	1413	1413	0	0	1	1	1	1	1	0	1	0
47325	1092	1092	0	0	2	0	1	1	1	0	1	1
47468	462	946	1	1	2	1	1	1	1	0	1	1
47624	117	117	0	0	2	1	1	1	1	0	1	1
48005	1575	1575	0	0	2	0	1	2	1	0	1	1
48057	331	1400	1	0	2	0	1	2	2	0	2	1
48276	1087	1087	0	0	3	0	1	2	1	0	1	1
48579	2012	2012	0	0	3	0	1	2	1	0	1	1
48728	107	107	0	0	2	0	1	2	2	0	2	1
48830	469	1350	1	0	3	1	1	1	1	0	1	1
49290	55	401	1	0	3	1	1	2	1	1	2	1
50381	594	1674	1	1	3	1	1	2	2	0	2	1
50508	606	606	0	0	3	0	1	2	1	0	1	1
50578	511	511	0	0	3	1	1	2	1	0	1	1
51030	551	1227	1	1	2	1	1	1	1	0	1	1
51883	139	510	1	1	3	0	1	1	1	0	1	1
52115	501	501	0	0	2	1	1	2	1	1	2	1
52157	1032	1032	0	0	1	0	1	1	1	0	1	0
52233	1242	1242	0	0	2	1	1	2	1	0	1	1
52815	404	404	0	0	3	1	1	1	2	2	2	1
52869	191	210	1	1	1	1	1	2	1	2	2	1
52952	1163	1163	0	0	2	1	1	1	1	0	1	1
53205	457	457	0	0	3	1	1	2	1	0	1	1
53432	153	153	0	0	2	1	1	1	1	1	1	1
53518	521	521	0	0	3	1	1	1	1	0	1	1
53555	145	145	0	0	3	0	1	1	1	1	1	1
53741	666	666	0	0	2	1	1	2	1	0	1	0
54290	1291	1291	0	0	2	1	1	2	1	0	1	1
54308	1180	1180	0	0	2	0	1	1	1	0	1	1
54427	391	391	0	0	2	0	1	3	1	1	2	1
54837	1755	1755	0	0	2	0	1	2	1	0	1	1
54975	166	1685	1	1	2	1	1	2	1	0	1	1
55224	877	877	0	0	2	1	0	1	1	0	1	1
55868	131	1983	1	1	2	0	1	1	1	1	1	1
56183	773	773	0	0	3	1	1	1	1	0	1	1
56788	194	194	0	0	2	0	1	3	1	0	2	1
56796	1265	1943	1	0	2	1	1	2	1	0	1	1
56828	915	965	1	0	1	1	1	1	1	0	1	1
57043	304	304	0	1	2	1	1	1	1	0	1	1
57451	1829	1829	0	0	2	0	1	1	2	0	1	1
57986	1420	1420	0	0	2	0	1	1	1	0	1	1
58660	795	795	0	0	3	0	1	2	1	0	1	1
58838	361	361	0	0	3	0	1	2	1	0	1	1
59210	803	803	1	1	3	0	1	1	1	0	1	1
60917	273	632	1	0	2	1	1	1	2	1	2	1
61106	248	922	1	1	3	1	1	2	1	2	2	1
61225	1693	1693	0	0	2	0	1	2	2	0	2	1
61241	305	305	0	1	2	1	0	2	3	0	2	1
61814	266	266	0	0	2	0	1	1	1	0	1	0
62010	57	168	1	1	3	1	1	2	1	2	2	1
62237	699	699	0	0	3	1	1	2	2	1	2	1
63069	165	182	1	0	2	1	1	2	2	0	2	1
63199	28	489	1	0	3	1	1	2	3	1	3	1
64213	106	181	1	0	3	1	1	3	3	1	3	0
65083	1589	1589	0	0	2	0	1	1	2	0	1	1
65105	1797	1797	0	0	2	0	1	1	1	0	1	1
65933	1499	1499	0	0	2	0	1	2	1	0	1	0
66118	1224	1224	0	0	2	0	1	2	1	1	2	1
66734	1731	1731	0	0	1	0	1	1	1	0	1	1
66924	1802	1802	0	0	3	0	1	1	1	0	1	1
67621	1277	1277	0	0	3	1	1	1	1	1	1	1
67869	329	1227	1	0	3	1	1	3	1	0	2	1
68464	1431	1431	0	0	2	0	1	1	1	0	1	1
68569	1557	1557	0	0	2	1	1	3	3	1	3	1
68578	433	433	0	0	3	1	1	2	1	0	1	1
68752	1749	1749	0	0	2	0	1	3	1	1	2	1
69092	82	159	1	0	2	0	1	3	3	0	3	1
