# Supplementary material for: Development of a Nomogram to Predict the Outcome for Patients with Soft Tissue Sarcoma
Source: Vet Sci. 2023 Mar 29;10(4):266. doi: 10.3390/vetsci10040266 (PMC10146366; doi:10.3390/vetsci10040266)
Supplement: Supplementary file 1 [file vetsci-10-00266-s001.zip › File S2. Clinical_valid.csv]

Case_no	DFI	SurvivalTime	CENSR	CENSS	Sizenew	Palpnew	Resection	Differentiation	Mitoticrate	Necrosis	Grade	Diagnosis
32324	867	867	0	0	3	0	1	2	1	1	2	1
32873	820	820	0	1	2	1	1	2	3	1	3	1
34903	205	370	1	1	3	1	1	2	3	2	3	1
35059	2084	2084	0	0	2	0	1	1	1	0	1	1
36389	163	202	1	0	2	1	1	2	1	2	2	1
36635	1657	1657	0	0	2	0	1	1	1	0	1	1
36835	1223	1223	0	0	2	0	1	2	2	0	2	1
37915	965	965	0	0	2	1	1	2	2	0	2	1
39103	348	348	0	0	3	1	1	2	1	0	1	1
39501	484	484	0	0	2	1	0	1	1	0	1	1
39522	573	573	0	0	2	1	1	2	1	1	2	1
39930	691	691	0	0	3	1	1	2	1	1	2	1
40216	616	616	0	0	2	1	1	1	1	1	1	1
40978	1245	1245	0	0	3	0	1	2	1	1	2	1
41186	746	746	0	0	2	1	0	2	1	0	1	0
42019	457	457	0	0	1	1	1	1	1	0	1	1
43213	808	808	0	0	3	0	1	1	1	0	1	1
43342	901	901	0	0	2	0	0	1	1	0	1	1
44501	1012	1012	0	0	2	1	1	2	1	0	1	0
44709	129	129	0	0	3	1	1	3	2	1	3	1
45362	537	537	0	0	3	1	1	2	1	0	1	1
45544	1149	1149	0	0	1	0	1	2	1	0	1	1
45898	1829	1829	0	0	2	0	1	1	1	1	1	1
46033	1929	1929	0	0	1	1	1	1	1	0	1	1
46154	285	285	0	1	3	1	1	2	1	0	1	1
46626	264	534	1	1	2	0	1	2	3	0	2	1
47919	10	955	1	0	2	1	1	1	1	0	1	1
48457	696	1828	1	0	2	0	1	1	1	0	1	1
48756	405	405	0	0	3	1	1	1	1	1	1	1
49122	516	516	0	0	2	0	1	1	1	0	1	1
49432	92	590	1	1	2	1	1	1	1	0	1	1
49635	891	1294	1	1	3	1	1	1	1	1	1	1
50995	413	413	0	0	3	0	1	2	1	0	1	1
52394	2114	2114	0	0	2	1	0	2	1	0	1	1
52802	163	163	0	0	2	1	1	3	3	0	3	1
53263	188	202	1	1	2	1	1	2	1	0	1	1
53434	857	857	0	0	2	1	1	2	1	1	2	1
53823	1189	1189	0	0	2	1	1	3	1	1	2	1
54191	970	970	0	0	2	1	1	1	1	0	1	1
55643	1938	1938	0	0	1	0	1	1	2	0	1	1
55645	894	894	0	0	3	0	1	2	2	0	2	1
55674	1864	1864	0	0	2	0	1	1	1	0	1	0
55696	478	478	0	1	2	0	1	2	1	0	1	1
55971	1104	1104	0	0	2	0	1	1	1	0	1	1
56079	1671	1671	0	0	3	1	1	2	1	0	1	1
56243	655	655	0	0	2	0	1	1	1	1	1	1
56761	447	447	0	0	3	1	1	2	2	1	2	1
56942	2017	2017	0	0	2	1	1	1	1	0	1	1
57055	430	1448	1	1	2	0	1	2	1	0	1	1
57116	726	837	1	0	2	1	1	1	1	0	1	1
57321	1096	1096	0	0	2	1	1	2	1	0	1	1
57695	1607	1607	0	0	3	0	1	1	1	0	1	1
58012	1127	1127	0	0	2	0	1	1	1	1	1	1
59580	457	457	0	0	2	0	1	1	1	0	1	1
59755	390	390	0	1	3	1	1	2	1	1	2	1
60994	620	620	0	1	2	1	1	3	1	1	2	1
61822	1083	1083	0	0	3	1	1	3	1	1	3	1
62304	434	434	0	0	2	0	1	2	1	0	1	1
63009	459	459	0	0	2	1	1	2	2	1	2	0
64119	1412	1412	0	0	2	1	1	1	1	0	1	1
64361	839	1713	1	0	2	1	1	2	1	1	2	1
64398	367	367	0	0	2	1	1	2	1	1	2	1
64425	238	238	0	1	2	1	1	2	1	0	1	1
64558	665	665	0	0	2	0	1	1	1	0	1	1
66425	1816	1816	0	0	2	0	1	1	1	0	1	1
67232	183	183	0	1	2	1	1	2	1	1	2	1
67426	540	918	1	0	3	1	1	2	3	0	2	1
68855	426	866	1	0	2	0	1	2	1	0	1	1
