# Supplementary material for: Development of a Nomogram to Predict the Outcome for Patients with Soft Tissue Sarcoma
Source: Vet Sci. 2023 Mar 29;10(4):266. doi: 10.3390/vetsci10040266 (PMC10146366; doi:10.3390/vetsci10040266)
Supplement: Supplementary file 1 [file vetsci-10-00266-s001.zip › File S3. IHC_test.csv]

SlideNumber	DFI	SurvivalTime	CENSR	CENSS	VEGF_LM_H	Decorin dist	Differentiation	Mitoticrate	Necrosis	Grade	McSpo_Diagnosis	Age	Sex	Size	Palpable
31755	509	939	1	1	0	1	1	2	1	2	0	11	1	2	1
37844	1610	1610	0	0	0	1	2	2	1	2	0	10	1	Unknown	Unknown
44037	1485	1485	0	0	0	1	1	1	1	1	0	6	1	1	0
46626	264	534	1	1	0	1	2	3	0	2	0	12	0	1	0
46854	559	559	0	0	0	1	2	3	0	2	0	8	0	Unknown	Unknown
47734	322	724	1	1	1	1	2	1	0	1	0	9	0	Unknown	1
48039	1933	1933	0	0	0	1	2	1	0	1	0	12	1	Unknown	1
49432	92	590	1	1	1	1	1	1	0	1	0	7	1	1	1
50381	594	1674	1	1	1	1	2	2	0	2	0	9	0	2	1
52115	501	501	0	0	1	1	2	1	1	2	0	14	1	1	1
52394	2114	2114	0	0	0	1	2	1	0	1	0	5	1	1	1
52815	404	404	0	0	1	1	1	2	2	2	0	10	1	2	1
52869	191	210	1	1	1	1	2	1	2	2	0	6	0	0	1
54427	391	391	0	0	1	1	3	1	1	2	0	11	1	1	0
54487	689	689	0	1	0	1	3	2	1	3	0	8	1	Unknown	1
56761	447	447	0	0	1	1	2	1	1	2	0	7	1	2	1
57055	430	1448	1	1	1	1	2	1	0	1	0	10	0	1	0
57695	1607	1607	0	0	0	1	1	1	0	1	0	8	1	2	0
61225	1693	1693	0	0	0	1	2	2	0	2	0	8	1	1	0
61240	547	547	0	0	1	1	3	1	2	3	0	9	1	Unknown	Unknown
61241	305	305	0	1	0	1	2	3	0	2	0	9	0	1	1
61822	1083	1083	0	0	1	1	3	1	1	3	0	11	0	2	1
62010	57	168	1	1	1	1	2	1	2	2	0	6	1	2	1
62011	126	126	0	1	0	1	2	3	1	3	0	10	1	Unknown	1
63009	459	459	0	0	0	1	2	2	1	2	1	14	1	1	1
68569	1557	1557	0	0	0	1	3	3	1	3	0	13	1	1	1
31713	367	367	0	0	0	2	1	1	0	1	0	9	0	Unknown	0
37915	965	965	0	0	0	2	2	2	0	2	0	9	1	1	1
40854	616	616	1	1	0	2	2	1	1	2	0	8	0	2	1
42539	823	823	0	0	0	2	3	1	0	2	0	8	1	1	1
42565	564	805	1	1	1	2	1	1	0	1	0	9	1	1	1
43213	808	808	0	0	0	2	1	1	0	1	0	13	1	2	0
45198	421	421	0	0	1	2	2	1	1	2	0	15	0	2	0
45508	685	685	0	0	1	2	2	1	1	2	0	13	1	2	Unknown
46270	1413	1413	0	0	0	2	1	1	0	1	1	8	0	0	1
47468	462	946	1	1	1	2	1	1	0	1	0	10	0	1	1
49292	823	823	0	0	1	2	2	1	1	2	0	15	1	1	Unknown
49635	891	1294	1	1	1	2	1	1	1	1	0	12	1	2	1
52802	163	163	0	0	0	2	3	3	0	3	0	13	1	1	1
53255	370	431	1	1	1	2	2	2	1	2	0	4	1	Unknown	1
53823	1189	1189	0	0	0	2	3	1	1	2	0	10	0	1	1
55645	894	894	0	0	1	2	2	2	0	2	0	8	1	2	0
55674	1864	1864	0	0	0	2	1	1	0	1	1	10	1	1	0
55868	131	1983	1	1	1	2	1	1	1	1	0	9	0	1	0
59210	803	803	1	1	1	2	1	1	0	1	0	12	1	2	0
61106	248	922	1	1	1	2	2	1	2	2	0	9	0	2	1
61814	266	266	0	0	0	2	1	1	0	1	1	10	1	1	0
67621	1277	1277	0	0	0	2	1	1	1	1	0	8	1	2	1
34635	689	689	0	0	0	3	1	1	0	1	0	13	0	1	0
36637	532	532	0	0	0	3	1	1	0	1	0	8	0	Unknown	1
36835	1223	1223	0	0	0	3	2	2	0	2	0	10	1	1	0
37016	578	578	0	0	0	3	1	1	0	1	1	10	0	1	0
37280	2095	2095	0	0	0	3	3	3	1	3	0	8	1	1	0
40340	629	629	0	0	1	3	2	1	0	1	1	12	0	1	0
41186	746	746	0	0	1	3	2	1	0	1	1	11	0	1	1
43342	901	901	0	0	1	3	1	1	0	1	0	5	1	1	0
46514	874	1017	1	1	1	3	1	1	0	1	0	7	1	Unknown	1
47624	117	117	0	0	0	3	1	1	0	1	0	11	0	1	1
48005	1575	1575	0	0	0	3	2	1	0	1	0	11	1	1	0
50995	413	413	0	0	0	3	2	1	0	1	0	11	0	2	0
51030	551	1227	1	1	1	3	1	1	0	1	0	9	1	1	1
51883	139	510	1	1	1	3	1	1	0	1	0	9	1	2	0
52670	1818	1818	1	1	1	3	2	1	0	1	0	9	0	Unknown	1
52690	1818	1818	1	1	1	3	2	1	0	1	0	9	0	Unknown	1
53263	188	202	1	1	1	3	2	1	0	1	0	10	0	1	1
53434	857	857	0	0	1	3	2	1	1	2	0	11	0	1	1
53518	521	521	0	0	0	3	1	1	0	1	0	12	1	2	1
53741	666	666	0	0	0	3	2	1	0	1	1	16	0	1	1
54191	970	970	0	0	0	3	1	1	0	1	0	10	1	1	1
54308	1180	1180	0	0	1	3	1	1	0	1	0	8	1	1	0
54837	1755	1755	0	0	0	3	2	1	0	1	0	8	0	1	0
54975	166	1685	1	1	1	3	2	1	0	1	0	10	1	1	1
55224	877	877	0	0	1	3	1	1	0	1	0	7	0	1	1
56145	900	900	0	0	0	3	1	1	0	1	0	11	0	Unknown	0
56243	655	655	0	0	0	3	1	1	0	1	0	10	1	1	0
57322	826	826	0	0	0	3	2	1	0	1	0	11	0	1	0
58660	795	795	0	0	0	3	2	1	0	1	0	11	1	2	0
58860	844	844	0	0	1	3	1	1	0	1	0	13	1	1	0
63069	165	182	1	0	1	3	2	2	0	2	0	9	0	1	1
65933	1499	1499	0	0	0	3	2	1	0	1	1	12	1	1	0
65949	51	358	1	1	1	3	3	3	1	3	0	11	1	2	1
69092	82	159	1	0	0	3	3	3	0	3	0	9	1	1	0
